# Supplementary material for: Core Prescribing Indicators and the Most Commonly Prescribed Medicines in a Tertiary Health Care Setting in a Developing Country
Source: Adv Pharmacol Pharm Sci. 2021 Jan 29;2021:6625377. doi: 10.1155/2021/6625377 (PMC7867447; doi:10.1155/2021/6625377)
Supplement: Supplementary Materials — Supplementary File 1: STROBE Statement—checklist of items that should be included in reports of cross-sectional studies. Supplementary Table S1: hundred most prescribed medicines in the five major specialties in ward and clinic settings in the tertiary care referral setting in Sri Lanka (N = 1322). Supplementary Table S2: Most commonly prescribed medicines in each specialty. [file 6625377.f1.zip]

Archive with 4 entries (4 files):
- 6625377.f1/~$pplementary Description.docx
- 6625377.f1/STROBE_checklist_cross-sectional.doc
- 6625377.f1/Table S1.docx
- 6625377.f1/Table S2.docx
